# Supplementary material for: Whole genome sequencing of an ethnic Pathan (Pakhtun) from the north-west of Pakistan
Source: BMC Genomics. 2015 Mar 12;16(1):172. doi: 10.1186/s12864-015-1290-1 (PMC4362645; doi:10.1186/s12864-015-1290-1)
Supplement: Additional file 2: Table S1. — (Summary of data production and mapping results). [file 12864_2015_1290_MOESM2_ESM.xlsx]

## Sheet: Sheet1
Table S1. Summary of data production and mapping results
Reads length	90
No. of Reads	1069127687
No. of Mapped Reads	992124335
Mapped Reads %	0.928
No. of nucleotide Gb	83.25 Gb 89,385,267,060
Mapping depth	28.5
