# Supplementary material for: Whole genome sequencing of an ethnic Pathan (Pakhtun) from the north-west of Pakistan
Source: BMC Genomics. 2015 Mar 12;16(1):172. doi: 10.1186/s12864-015-1290-1 (PMC4362645; doi:10.1186/s12864-015-1290-1)
Supplement: Additional file 3: Table S2. — (Variants (SNVs, Indels and CNVRs) identified in Pathan genome). [file 12864_2015_1290_MOESM3_ESM.xlsx]

## Sheet: Sheet1
Table S2. Variants (SNVs, Indels and CNVRs) identified in Pathan genome.
	SNVs	Indels	CNVRs
Total	3813440	504276	1503
Intergenic	2376933	306128	866
Novel	129441	---	65
Homozygous	1272912	190463	---
Hetrozygous	2540528	313813	---
Synonymous SNVs	9639	---	---
nonSynonymous SNVs	10315	---	---
CDS	18547	237	253
Intron	1387430	193308	220
3` UTR	25481	4149	5
5` UTR	4969	399	17
Reported	3683999 (dbSNP)	---	1438 (DGV)
