# Supplementary material for: Whole genome sequencing of an ethnic Pathan (Pakhtun) from the north-west of Pakistan
Source: BMC Genomics. 2015 Mar 12;16(1):172. doi: 10.1186/s12864-015-1290-1 (PMC4362645; doi:10.1186/s12864-015-1290-1)
Supplement: Additional file 10: Table S9. — (List of drugs (PharmGKB) in the Pathan's Genome). [file 12864_2015_1290_MOESM10_ESM.xlsx]

## Sheet: Sheet1
Table S9. Mitochondrial Haplotypes in Pathan's Genome
#	Haplogroup	Matched SNPs	Unmatched SNPs	Percent
1	H	8701A 9540T 10398A 10873T 15301G 12705C 16223C 73A 11719G 14766C 2706A 7028C	-	100
2	R	8701A 9540T 10398A 10873T 15301G 12705C 16223C	-	100
3	N	8701A 9540T 10398A 10873T 15301G	-	100
4	HV	8701A 9540T 10398A 10873T 15301G 12705C 16223C 73A 11719G 14766C	-	100
5	H2	8701A 9540T 10398A 10873T 15301G 12705C 16223C 73A 11719G 14766C 2706A 7028C 1438A 4769A	-	100
